# Supplementary material for: Exploration of editorial board composition, Citescore and percentiles of Hindawi journals indexed in Scopus
Source: Data Brief. 2018 May 19;19:743–52. doi: 10.1016/j.dib.2018.05.066 (PMC6139471; doi:10.1016/j.dib.2018.05.066)
Supplement: Supplementary file 2 — Supplementary material [file mmc2.xlsx]

## Sheet: Sheet1
	NAM	EURO	ASIA	SAM	AUST	AFR	TOTAL	Citescore	Percentile
Abstract and Applied Analysis	16	58	40	7	1	6	128	0.59	33
Active and Passive Electronic Components	4	6	13	0	2	0	25	0.92	52
Advances in Acoustics and Vibration	1	8	4	1	1	2	17	0.59	47
Advances in Astronomy	5	7	2	1	0	1	16	0.26	19
Advances in Bioinformatics	13	28	3	0	0	0	44	1.48	66
Advances in Civil Engineering	10	25	3	0	3	0	41	0.97	58
Advances in Condensed Matter Physics	11	6	5	1	0	0	23	0.59	28
Advances in Decision Sciences	5	0	5	0	5	0	15	0.58	34
Advances in Fuzzy Systems	2	9	4	0	0	1	16	0.87	47
Advances in Hematology	12	15	4	0	0	0	31	2.03	64
Advances in High Energy Physics	11	18	3	0	0	1	33	1.38	60
Advances in Human-Computer Interaction	3	16	5	0	1	0	25	2.74	80
Advances in Materials Science and Engineering	22	95	27	1	10	0	155	0.91	65
Advances in Mathematical Physics	9	29	2	0	1	0	41	0.55	33
Advances in Meteorology	123	150	56	6	13	3	351	1.21	54
Advances in Multimedia	13	39	8	0	2	0	62	0.93	59
Advances in Operations Research	5	6	4	0	0	0	15	0.42	18
Advances in Optical Technologies	6	5	3	0	1	0	15	0.52	22
Advances in OptoElectronics	5	3	5	1	0	0	14	0.3	19
Advances in Orthopedics	3	5	1	0	0	0	9	1.31	50
Advances in Pharmacological Sciences	11	4	4	1	1	0	21	2.26	85
Advances in Physical Chemistry	11	8	4	1	0	0	24	0.62	20
Advances in Power Electronics	2	8	4	0	0	1	15	0.81	47
Advances in Tribology	5	7	3	0	0	0	15	1	55
Advances in Urology	9	6	3	1	1	0	20	1.2	58
Advances in Virology	11	4	0	0	0	0	15	1.29	42
AIDS Research and Treatment	6	4	0	2	0	1	13	1.4	69
Analytical Cellular Pathology	5	18	2	2	4	0	31	1.68	79
Anemia	3	8	3	1	0	0	15	1.86	55
Anesthesiology Research and Practice	6	6	3	0	0	0	15	1.8	65
Applied and Environmental Soil Science	2	6	4	0	3	0	15	1.31	62
Applied Bionics and Biomechanics	7	20	4	0	1	0	32	1.09	40
Applied Computational Intelligence and Soft Computing	2	9	6	0	0	0	17
Archaea	8	10	3	0	0	0	21	1.78	53
Autoimmune Diseases	6	6	1	0	2	0	15	2.36	62
Behavioural Neurology	9	38	10	0	1	0	58	1.71	77
Biochemistry Research International	22	7	3	1	2	0	35	1.61	36
Bioinorganic Chemistry and Applications	3	19	0	0	0	0	22	1.55	42
BioMed Research International	327	528	282	37	29	11	1214	2.32	84
Canadian Journal of Gastroenterology and Hepatology	15	8	2	0	0	0	25	1.6	61
Canadian Journal of Infectious Diseases and Medical Microbiology	25	40	0	1	1	0	67	0.99	34
Canadian Respiratory Journal	13	23	3	0	2	0	41	1	39
Cardiology Research and Practice	8	12	1	0	1	0	22	3.25	86
Case Reports in Dentistry	17	49	17	19	2	4	108	0.4	27
Case Reports in Medicine	72	85	22	2	3	0	184
Case Reports in Veterinary Medicine	3	14	2	1	0	0	20
Child Development Research	3	7	1	0	2	0	13
Chinese Journal of Engineering	12	28	18	0	4	0	62
Cholesterol	7	7	1	0	0	0	15	2.04	64
Complexity	7	26	1	0	1	1	36	2.86	91
Computational and Mathematical Methods in Medicine	19	43	21	0	5	0	88	1.18	63
Computational Intelligence and Neuroscience	16	43	5	0	1	0	65	1.2	85
Contrast Media & Molecular Imaging	3	12	0	0	1	0	16	3.13	89
Critical Care Research and Practice	14	4	0	0	1	0	19	2.23	83
Current Gerontology and Geriatrics Research	8	12	2	1	1	0	24	1.42	42
Depression Research and Treatment	8	8	1	0	1	0	18	1.67	81
Dermatology Research and Practice	7	15	0	0	0	0	22	1.43	68
Diagnostic and Therapeutic Endoscopy	6	8	1	0	0	0	15	1.32	33
Discrete Dynamics in Nature and Society	16	48	9	1	0	3	77	0.6	30
Disease Markers	16	46	5	0	0	0	67	2.3	84
Enzyme Research	7	8	4	1	0	0	20	1.63	64
Evidence-Based Complementary and Alternative Medicine	54	97	63	4	19	3	240	2.04	80
Gastroenterology Research and Practice	23	61	17	0	2	0	103	2.04	57
Genetics Research International	6	4	1	1	3	0	15
Geofluids	3	13	0	0	3	0	19	2.23	83
HPB Surgery	2	12	2	0	0	0	16	1.26	66
Infectious Diseases in Obstetrics and Gynecology	13	2	0	0	1	0	16	1.2	59
Interdisciplinary Perspectives on Infectious Diseases	8	7	3	3	1	3	25	2.14	63
International Journal of Aerospace Engineering	12	16	6	0	1	0	35	0.91	54
International Journal of Agronomy	9	13	2	2	2	1	29	0.77	47
International Journal of Alzheimer’s Disease	4	7	3	0	1	0	15	1.65	55
International Journal of Analytical Chemistry	6	18	9	0	2	0	35	0.71	26
International Journal of Antennas and Propagation	10	51	12	0	2	1	76	0.94	52
International Journal of Biomaterials	5	4	4	0	2	0	15	1.98	58
International Journal of Biomedical Imaging	7	4	6	0	0	0	17	2.08	78
International Journal of Breast Cancer	3	10	1	0	0	0	14	1.84	58
International Journal of Cell Biology	7	10	2	0	0	0	19	3.93	76
International Journal of Chemical Engineering	8	13	6	0	0	0	27	1.34	47
International Journal of Computer Games Technology	3	3	3	4	2	0	15	1.54	57
International Journal of Corrosion	4	9	0	0	1	0	14	0.59	39
International Journal of Dentistry	11	17	10	3	1	1	43	1.8	74
International Journal of Differential Equations	17	11	14	1	2	3	48	0.55	29
International Journal of Digital Multimedia Broadcasting	5	6	3	0	1	0	15	1.25	80
International Journal of Ecology	4	4	6	0	0	0	14	0.6	33
International Journal of Endocrinology	7	42	7	0	2	0	58	2.56	63
International Journal of Food Science	15	8	2	0	0	0	25	1.08	54
International Journal of Forestry Research	10	2	2	0	0	0	14
International Journal of Genomics	5	11	0	1	0	0	17	2.15	71
International Journal of Geophysics	3	10	3	0	0	0	16	0.5	36
International Journal of Hepatology	2	9	5	0	0	0	16	1.67	46
International Journal of Hypertension	4	6	4	0	1	0	15	1.8	51
International Journal of Inflammation	8	4	2	0	1	0	15	3.01	69
International Journal of Mathematics and Mathematical Sciences	34	30	9	0	2	0	75	0.43	33
International Journal of Microbiology	14	12	5	1	0	0	32	2.35	65
International Journal of Navigation and Observation	6	20	2	0	1	0	29	1.26	76
International Journal of Nephrology	8	5	2	0	0	0	15	1.23	46
International Journal of Optics	3	15	5	0	5	0	28	0.58	26
International Journal of Peptides	12	18	8	0	2	1	41	1.92	22
International Journal of Photoenergy	9	36	11	0	1	2	59	0.96	49
International Journal of Plant Genomics	17	17	16	2	2	0	54	1.8	37
International Journal of Polymer Science	13	26	12	1	2	1	55	1.02	51
International Journal of Reconfigurable Computing	9	7	0	1	0	0	17	0.63	21
International Journal of Rheumatology	9	3	1	0	0	0	13	2.42	68
International Journal of Rotating Machinery	13	7	7	0	0	0	27	0.82	61
International Journal of Stochastic Analysis	10	13	2	1	0	0	26	0.56	31
International Journal of Surgical Oncology	9	6	5	0	0	0	20	1.96	73
International Journal of Telemedicine and Applications	5	11	1	0	1	0	18	2.2	72
International Journal of Vascular Medicine	10	3	0	0	1	0	14	1.98	69
International Journal of Zoology	5	4	1	0	1	1	12	0.63	40
Journal of Advanced Transportation	6	26	8	0	2	0	42	1.92	69
Journal of Aging Research	7	7	1	1	2	0	18	2.12	69
Journal of Analytical Methods in Chemistry	6	41	3	4	0	1	55	1.17	60
Journal of Applied Mathematics	17	64	94	3	4	11	193	0.61	32
Journal of Botany	3	6	7	0	2	0	18	0.47	25
Journal of Cancer Epidemiology	8	4	0	0	1	0	13	5.57	90
Journal of Chemistry	36	182	42	8	3	2	273	0.71	37
Journal of Combustion	8	7	3	0	0	0	18	0.78	51
Journal of Complex Analysis	8	8	1	0	0	0	17
Journal of Computer Networks and Communications	5	9	7	1	2	0	24	1.41	41
Journal of Control Science and Engineering	5	15	9	0	0	0	29	0.48	30
Journal of Diabetes Research	27	44	6	0	0	0	77	2.64	65
Journal of Electrical and Computer Engineering	18	23	16	0	1	0	58	0.73	50
Journal of Engineering	25	46	71	0	1	3	146	0.51	50
Journal of Environmental and Public Health	13	4	5	0	1	1	24	1.52	64
Journal of Food Quality	3	25	0	0	0	0	28	1.09	62
Journal of Function Spaces	18	27	8	1	1	0	55	0.45	20
Journal of Healthcare Engineering	6	15	4	0	0	0	25	1.12	61
Journal of Immunology Research	16	10	9	0	3	1	39	3.25	92
Journal of Marine Biology	4	6	5	0	0	0	15
Journal of Mathematics	15	28	22	1	1	2	69
Journal of Nanomaterials	29	64	24	1	7	0	125	1.13	52
Journal of Nanotechnology	10	9	2	0	1	0	22	1.35	54
Journal of Nucleic Acids	4	6	5	0	0	0	15	1.52	36
Journal of Nutrition and Metabolism	9	7	0	0	1	0	17	2.11	78
Journal of Obesity	12	8	1	0	2	0	23	3.08	75
Journal of Oncology	18	12	3	0	1	0	34	3.53	79
Journal of Ophthalmology	18	41	10	1	3	1	74	1.78	66
Journal of Osteoporosis	8	4	2	0	1	0	15	1.76	54
Journal of Parasitology Research	6	4	1	2	0	0	13	1.52	49
Journal of Pregnancy	3	9	1	0	1	0	14	2.1	78
Journal of Probability and Statistics	7	4	3	0	2	0	16	0.36	15
Journal of Robotics	7	6	4	0	0	0	17	0.76	51
Journal of Sensors	10	52	11	0	2	0	75	1.4	55
Journal of Skin Cancer	7	7	0	0	0	0	14	1	49
Journal of Spectroscopy	10	32	7	3	2	0	54	0.6	28
Journal of Thyroid Research	9	4	1	0	0	0	14	1.91	52
Journal of Toxicology	16	2	0	0	1	2	21	2	52
Journal of Tropical Medicine	3	5	4	1	0	0	13	1.38	57
Mathematical Problems in Engineering	50	334	44	1	12	3	444	0.77	69
Mediators of Inflammation	9	40	5	3	0	1	58	3.52	72
Minimally Invasive Surgery	6	6	3	0	0	0	15	1.39	29
Mobile Information Systems	1	34	2	0	1	0	38	1.03	47
Modelling and Simulation in Engineering	5	17	13	0	0	0	35	0.58	52
Neural Plasticity	16	8	3	1	1	0	29	3.21	84
Neurology Research International	8	5	1	0	1	0	15	1.93	49
Obstetrics and Gynecology International	11	7	0	0	1	0	19
Occupational Therapy International	9	1	0	0	2	0	12	0.67	43
Oxidative Medicine and Cellular Longevity	23	45	3	2	6	0	79	4.37	97
Pain Research and Management	7	18	2	0	1	0	28	2.08	80
Pain Research and Treatment	6	8	0	0	1	0	15	1.65	63
Parkinson’s Disease	4	9	2	1	0	0	16	2.02	71
Pathology Research International	11	5	2	0	0	0	18	1.78	57
PPAR Research	15	10	4	1	1	0	31	2.63	74
Prostate Cancer	9	5	0	0	1	0	15	2.42	91
Psyche: A Journal of Entomology	8	11	4	4	0	2	29	0.25	10
Pulmonary Medicine	4	10	3	0	1	0	18	2.07	63
Sarcoma	14	12	5	0	0	0	31	2.13	79
Scanning	7	23	3	1	0	0	34	1.27	62
Schizophrenia Research and Treatment	4	9	1	1	0	0	15
Science and Technology of Nuclear Installations	7	20	5	1	0	0	33	0.7	51
Scientific Programming	4	21	1	0	0	0	26	0.81	39
Scientifica	251	250	69	23	22	3	618
Security and Communication Networks	7	40	10	0	3	0	60	1.43	58
Shock and Vibration	12	63	7	0	2	0	84	1.05	66
Stem Cells International	21	25	9	0	0	0	55	3.41	68
Stroke Research and Treatment	3	2	1	0	0	0	6	2.61	76
The Scientific World Journal	171	421	194	33	18	4	841	1.06	59
Veterinary Medicine International	8	7	2	0	1	1	19	0.86	64
VLSI Design	5	5	2	1	1	2	16	0.4	26
Wireless Communications and Mobile Computing	5	73	4	0	1	0	83	1.65	47
